# Supplementary material for: Relationship of circulating Plasmodium falciparum lifecycle stage to circulating parasitemia and total parasite biomass
Source: Nat Commun. 2022 Sep 23;13:5557. doi: 10.1038/s41467-022-32996-5 (PMC9508081; doi:10.1038/s41467-022-32996-5)
Supplement: Supplementary file 2 — Source Data [file 41467_2022_32996_MOESM2_ESM.xlsx]

## Sheet: all source data
		analyses performed for this publication, x indicates sample included in analysis, grey shading indicates sample omitted
sample		parasitemia comparison	correlation between parasitemia and proportion of parasite stages	correlation between PF3D7_1420400 log(rpkm+1) and parasitemia or proportion of parasite stages	comparison between Ptot and correlation between Ptot and proportion of parasite stages	parasitemia	[HRP2] ng/ml	Ptot	PF3D7_1420400 log(rpkm+1)	proportion rings	proportion asexual non-rings	proportion gametocytes
IFM12	c)			x	x	0.847282	391.08	1.28916e+12	6.67152	0.5898	0.4102	0
IFM14		x	x	x	x	1.18014	1	5850000000	5.86918	0.569189	0.430811	0
IFM21	c)			x	x	0.801283	892.77	4.08817e+12	7.54021	0.577744	0.422256	0
IFM23		x	x	x	x	0.028917	1	2.496e+09	7.12932	0.475811	0.524189	0
IFM24		x	x	x	x	4.3	206.753	8.18743e+11	7.80985	1	0	0
IFM26		x	x	x	x	1.9908	645.634	3.28034e+12	6.17532	0.0608847	0.939115	0
IFM27		x	x	x	x	1.00581	436.133	1.61195e+12	6.24143	0.631305	0.368695	0
IFD6		x	x	x	x	0.456885	479.571	2615004748800	7.52054	0.764602	0.235398	0
IFD8		x	x	x	x	1.25098	573.032	2.15575e+12	7.30833	0.412292	0.587708	0
IFM047		x	x	x	x	0.191905	138.625	629134338480	7.45031	0.910907	0.0890932	0
IFM.049		x	x	x	x	0.34128	31.031	118600673100	7.19586	0.615753	0.384247	0
IFM050		x	x	x	x	0.050381	89.0567	4.77273e+11	7.64555	0.433474	0.566526	0
IFM53		x	x	x	x	0.077385	205.705	872847031680	7.40344	0.918896	0.0366716	0.0444323
IFM054		x	x	x	x	0.592167	263.266	1.00778e+12	7.7201	0.87212	0.12788	0
IFM56		x	x	x	x	0.192078	509.743	2279161113120	8.24269	0.765515	0.234485	0
IFM57		x	x	x	x	1.81738	747.325	3.58895e+12	7.3691	0.900962	0.0990381	0
IFM058		x	x	x	x	1.09996	441.282	1032599412000	7.27954	0.412674	0.587326	0
IFM060		x	x	x	x	0.091829	480.832	2.04835e+12	7.10266	1	0	0
IFM061		x	x	x	x	0.74881	234.817	9.15222e+11	7.62913	0.792886	0.207114	0
IFC63		x	x	x	x	0.086428	1	3744000000	7.52551	0.600267	0.399733	0
IFC66		x	x	x	x	0.62844	905.246	3.61737e+12	7.70484	1	0	0
SFM.1		x	x	x	x	13.2	122.667	235520064000	7.56786	1	0	0
SFM.3		x	x	x	x	1.29513	2205.47	10321585560000	7.37697	1	0	0
SFM.5		x	x	x		0.11156	273.572	body weight d)	7.7478	0.611678	0.282703	0.105619
SFM.6		x	x	x	x	0.632514	234.511	1.06374e+12	7.70348	1	0	0
SFM.7	c)			x	x	1.94127	1556.45	8.31704e+12	7.57361	1	0	0
SFM.8		x	x	x	x	27.2	155.507	250055095200	7.10982	1	0	0
SFM9	a)					15.6	NA	[HRP2] d)	0	0.456227	0.543773	0
SFM.10		x	x	x	x	16.8	2608.87	7.25682e+12	7.47576	1	0	0
SFD1	a)					0.00285932	NA	[HRP2] d)	7.51398	0.568659	0.431341	0
SXC2		x	x	x	x	0.422222	869.776	1669970688000	7.87478	1	0	0
SFC13		x	x	x	x	3.9	310.361	3.80627e+11	6.91404	0.49678	0.50322	0
SFC14		x	x	x	x	11.7	4498.52	14683172544000	7.36676	1	0	0
SFC15.CM		x	x	x	x	2.41833	324.367	1.08987e+12	8.00612	1	0	0
SFC16		x	x	x		4.7	826.505	hematocrit d)	7.78811	1	0	0
SFC17		x	x	x	x	0.205881	2461.58	6.51333e+12	7.87317	1	0	0
SFC.18		x	x	x	x	1.72303	222.096	1.04101e+12	7.79316	0.461041	0.538959	0
SFU2	b)			x		0.27	1321.71	6991333084800	7.47629	0.794169	0.200106	0.00572516
SFC19		x	x	x	x	24	4485.96	2.4418e+13	7.49181	0.458803	0.508026	0.0331717
SFU3	b)			x		0.240349	315.052	4.05283e+11	8.14744	0.969029	0	0.0309712
SFC.21		x	x	x	x	0.423818	5940.5	2.8657e+13	6.8612	0.171566	0.561953	0.266481
SFC22		x	x	x	x	0.099441	86.1738	202680824640	7.72267	0.947395	0.0526052	0
SFC.023	c)			x	x	3.38464	977.7	4904143200000	8.11018	1	0	0
SFC025	a)					0.000224762	NA	[HRP2] d)	7.80431	0.992349	0.00765103	0
blue uncomplicated malaria
red severe malaria
dark blue or red used for DGE
pale blue or red sequenced but not used for DGE analysis because
a) library counts were too low
b) patients were drug treated at enrolment prior to sample collection
c) patients had been treated for a previous Plasmodium infection more than 2 weeks prior but less than 1 month prior to enrolment
d) parameter missing from clinical data required to calculate Ptot

## Sheet: fig 1 source data
sample		parasitemia	proportion rings	proportion asexual non-rings	proportion gametocytes
IFM14		1.18014	0.569189	0.430811	0
IFM23		0.028917	0.475811	0.524189	0
IFM24		4.3	1	0	0
IFM26		1.9908	0.0608847	0.939115	0
IFM27		1.00581	0.631305	0.368695	0
IFD6		0.456885	0.764602	0.235398	0
IFD8		1.25098	0.412292	0.587708	0
IFM047		0.191905	0.910907	0.0890932	0
IFM.049		0.34128	0.615753	0.384247	0
IFM050		0.050381	0.433474	0.566526	0
IFM53		0.077385	0.918896	0.0366716	0.0444323
IFM054		0.592167	0.87212	0.12788	0
IFM56		0.192078	0.765515	0.234485	0
IFM57		1.81738	0.900962	0.0990381	0
IFM058		1.09996	0.412674	0.587326	0
IFM060		0.091829	1	0	0
IFM061		0.74881	0.792886	0.207114	0
IFC63		0.086428	0.600267	0.399733	0
IFC66		0.62844	1	0	0
SFM.1		13.2	1	0	0
SFM.3		1.29513	1	0	0
SFM.5		0.11156	0.611678	0.282703	0.105619
SFM.6		0.632514	1	0	0
SFM.8		27.2	1	0	0
SFM.10		16.8	1	0	0
SXC2		0.422222	1	0	0
SFC13		3.9	0.49678	0.50322	0
SFC14		11.7	1	0	0
SFC15.CM		2.41833	1	0	0
SFC16		4.7	1	0	0
SFC17		0.205881	1	0	0
SFC.18		1.72303	0.461041	0.538959	0
SFC19		24	0.458803	0.508026	0.0331717
SFC.21		0.423818	0.171566	0.561953	0.266481
SFC22		0.099441	0.947395	0.0526052	0
blue uncomplicated malaria
red severe malaria

## Sheet: fig 2 source data
sample		parasitemia	Ptot	proportion rings	proportion asexual non-rings	proportion gametocytes
IFM12	c)	0.847282	1.28916e+12	0.5898	0.4102	0
IFM14		1.18014	5850000000	0.569189	0.430811	0
IFM21	c)	0.801283	4.08817e+12	0.577744	0.422256	0
IFM23		0.028917	2.496e+09	0.475811	0.524189	0
IFM24		4.3	8.18743e+11	1	0	0
IFM26		1.9908	3.28034e+12	0.0608847	0.939115	0
IFM27		1.00581	1.61195e+12	0.631305	0.368695	0
IFD6		0.456885	2615004748800	0.764602	0.235398	0
IFD8		1.25098	2.15575e+12	0.412292	0.587708	0
IFM047		0.191905	629134338480	0.910907	0.0890932	0
IFM.049		0.34128	118600673100	0.615753	0.384247	0
IFM050		0.050381	4.77273e+11	0.433474	0.566526	0
IFM53		0.077385	872847031680	0.918896	0.0366716	0.0444323
IFM054		0.592167	1.00778e+12	0.87212	0.12788	0
IFM56		0.192078	2279161113120	0.765515	0.234485	0
IFM57		1.81738	3.58895e+12	0.900962	0.0990381	0
IFM058		1.09996	1032599412000	0.412674	0.587326	0
IFM060		0.091829	2.04835e+12	1	0	0
IFM061		0.74881	9.15222e+11	0.792886	0.207114	0
IFC63		0.086428	3744000000	0.600267	0.399733	0
IFC66		0.62844	3.61737e+12	1	0	0
SFM.1		13.2	235520064000	1	0	0
SFM.3		1.29513	10321585560000	1	0	0
SFM.6		0.632514	1.06374e+12	1	0	0
SFM.7	c)	1.94127	8.31704e+12	1	0	0
SFM.8		27.2	250055095200	1	0	0
SFM.10		16.8	7.25682e+12	1	0	0
SXC2		0.422222	1669970688000	1	0	0
SFC13		3.9	3.80627e+11	0.49678	0.50322	0
SFC14		11.7	14683172544000	1	0	0
SFC15.CM		2.41833	1.08987e+12	1	0	0
SFC17		0.205881	6.51333e+12	1	0	0
SFC.18		1.72303	1.04101e+12	0.461041	0.538959	0
SFC19		24	2.4418e+13	0.458803	0.508026	0.0331717
SFC.21		0.423818	2.8657e+13	0.171566	0.561953	0.266481
SFC22		0.099441	202680824640	0.947395	0.0526052	0
SFC.023	c)	3.38464	4904143200000	1	0	0
blue uncomplicated malaria
red severe malaria
dark blue or red used for DGE
pale blue or red sequenced but not used for DGE analysis because
c) patients had been treated for a previous Plasmodium infection more than 2 weeks prior but less than 1 month prior to enrolment
